# Supplementary material for: Semantic interrogation of a multi knowledge domain ontological model of tendinopathy identifies four strong candidate risk genes
Source: Sci Rep. 2016 Jan 25;6:19820. doi: 10.1038/srep19820 (PMC4726433; doi:10.1038/srep19820)
Supplement: Supplementary Table 1 [file srep19820-s1.xls]

## Sheet: Sheet1
HGNC SYMBOL	ENSEMBL GENE ID	CHROMOSOMAL LOCATION	GENE TYPE	GENE STATUS	NUMBER OF INDEPENDENT ONTOLOGY LINKS TO "TENDINITIS"	NUMBER OF UNIQUE ONTOLOGY LINKS TO "TENDINITIS"	IMPLICATED IN OTHER CONNECTIVE TISSUE DISEASES
A2M	ENSG00000175899	12p13.31	protein_coding	KNOWN	2	1	YES	Rheumatoid arthritis
ABCC5	ENSG00000114770	3q27	protein_coding	KNOWN	2	1
ABI3BP	ENSG00000154175	3q12	protein_coding	KNOWN	20	1
ACAN	ENSG00000157766	15q26.1	protein_coding	KNOWN	22	3	YES	Osteoporosis
ACTN1	ENSG00000072110	14q22-q24	protein_coding	KNOWN	2	1
ACVR1	ENSG00000115170	2q23-q24	protein_coding	KNOWN	1	1	YES	Fibrodysplasia ossificans progressiva
ACVRL1	ENSG00000139567	12q13.13	protein_coding	KNOWN	20	1	YES	Connective tissue disease
ADAM10	ENSG00000137845	15q22	protein_coding	KNOWN	2	1	YES	Systemic scleroderma
ADAM15	ENSG00000143537	1q21.3	protein_coding	KNOWN	2	1
ADAM17	ENSG00000151694	2p25	protein_coding	KNOWN	2	1
ADAM8	ENSG00000151651	10q26.3	protein_coding	KNOWN	2	1
ADAM9	ENSG00000168615	8p11.22	protein_coding	KNOWN	2	1	YES	Ehlers-Danlos syndrome
ADAMTS12	ENSG00000151388	5q35	protein_coding	KNOWN	3	1
ADAMTS13	ENSG00000160323	9q34	protein_coding	KNOWN	2	1
ADAMTS14	ENSG00000138316	10q21	protein_coding	KNOWN	22	2
ADAMTS2	ENSG00000087116	5qter	protein_coding	KNOWN	22	2	YES	Ehlers-Danlos syndrome
ADAMTS20	ENSG00000173157	12q12	protein_coding	KNOWN	20	1
ADAMTS3	ENSG00000156140	4q13.3	protein_coding	KNOWN	6	2
ADAMTS4	ENSG00000158859	1q21-q23	protein_coding	KNOWN	2	1	YES	Rheumatoid arthritis
ADAMTS5	ENSG00000154736	21q21.3	protein_coding	KNOWN	2	1	YES	Rheumatoid arthritis
ADAMTSL4	ENSG00000143382	1q21.3	protein_coding	KNOWN	18	1
ADD1	ENSG00000087274	4p16.3	protein_coding	KNOWN	14	1
ADM	ENSG00000148926	11p15.4	protein_coding	KNOWN	20	1	YES	Rheumatoid arthritis
ADM2	ENSG00000128165	22q13.33	protein_coding	KNOWN	20	1
AGER	ENSG00000204305	6p21.3	protein_coding	KNOWN	6	1	YES	Systemic scleroderma; Rheumatoid arthritis; Osteoporosis
AGGF1	ENSG00000164252	5q13.3	protein_coding	KNOWN	20	1
AGRN	ENSG00000188157	1p36.33	protein_coding	KNOWN	4	2
AGT	ENSG00000135744	1q42.2	protein_coding	KNOWN	20	1	YES	Diffuse Scleroderma
AGTR2	ENSG00000180772	Xq22-q23	protein_coding	KNOWN	3	1
ALOX12	ENSG00000108839	17p13.1	protein_coding	KNOWN	20	1
AMBN	ENSG00000178522	4q21	protein_coding	KNOWN	6	1
ANGPT2	ENSG00000091879	8p23.1	protein_coding	KNOWN	16	2	YES	Rheumatoid arthritis
ANGPT4	ENSG00000101280	20p13	protein_coding	KNOWN	20	1
ANGPTL3	ENSG00000132855	1p31.3	protein_coding	KNOWN	20	1
ANGPTL4	ENSG00000167772	19p13.3	protein_coding	KNOWN	2	1
ANKH	ENSG00000154122	5p15.1	protein_coding	KNOWN	3	1	YES	Ankylosing spondylitis; Arthropathy; Pseudogout; Arthritis
ANXA2	ENSG00000182718	15q22.2	protein_coding	KNOWN	20	1	YES	Osteonecrosis
ANXA3	ENSG00000138772	4q21.21	protein_coding	KNOWN	20	1
APBB1	ENSG00000166313	11p15	protein_coding	KNOWN	12	1
APBB2	ENSG00000163697	4p13	protein_coding	KNOWN	20	1
APLP1	ENSG00000105290	19q13.1	protein_coding	KNOWN	20	1
APLP2	ENSG00000084234	11q24	protein_coding	KNOWN	20	1
APP	ENSG00000142192	21q21.3	protein_coding	KNOWN	22	1
AQP1	ENSG00000240583	7p14	protein_coding	KNOWN	20	1
ARNTL	ENSG00000133794	11p15	protein_coding	KNOWN	6	1
ARSB	ENSG00000113273	5q14.1	protein_coding	KNOWN	2	1
ARSG	ENSG00000141337	17q24.2	protein_coding	KNOWN	3	1
ASGR2	ENSG00000161944	17p	protein_coding	KNOWN	20	1
ATP7A	ENSG00000165240	Xq21.1	protein_coding	KNOWN	40	4
ATXN1L	ENSG00000224470	16q22.2	protein_coding	KNOWN	12	1
B3GALT6	ENSG00000176022	1p36.33	protein_coding	KNOWN	2	1	YES	Ehlers-Danlos syndrome
B3GAT1	ENSG00000109956	11q25	protein_coding	KNOWN	2	1
B3GAT2	ENSG00000112309	6q13	protein_coding	KNOWN	2	1
B3GAT3	ENSG00000149541	11q12.3	protein_coding	KNOWN	2	1
B3GNT2	ENSG00000170340	2p15	protein_coding	KNOWN	2	1
B3GNT3	ENSG00000179913	19p13.1	protein_coding	KNOWN	2	1
B3GNT4	ENSG00000176383	12q24	protein_coding	KNOWN	2	1
B3GNT7	ENSG00000156966	2q37.1	protein_coding	KNOWN	2	1
B4GALT1	ENSG00000086062	9p13	protein_coding	KNOWN	45	4
B4GALT2	ENSG00000117411	1p34-p33	protein_coding	KNOWN	2	1
B4GALT3	ENSG00000158850	1q21-q23	protein_coding	KNOWN	2	1
B4GALT4	ENSG00000121578	3q13.3	protein_coding	KNOWN	2	1
B4GALT5	ENSG00000158470	20q13.1-q13.2	protein_coding	KNOWN	2	1
B4GALT6	ENSG00000118276	18q11	protein_coding	KNOWN	2	1
B4GALT7	ENSG00000027847	5q35.2-q35.3	protein_coding	KNOWN	22	2	YES	Ehlers-Danlos syndrome
B4GAT1 (B3GNT1)	ENSG00000174684	11q13.2	protein_coding	KNOWN	2	1
BAK1	ENSG00000030110	6p21.3	protein_coding	KNOWN	20	1
BCAN	ENSG00000132692	1q31	protein_coding	KNOWN	4	2
BCL10	ENSG00000142867	1p22	protein_coding	KNOWN	12	1
BCL3	ENSG00000069399	19q13.1-q13.2	protein_coding	KNOWN	20	1
BGN	ENSG00000182492	Xq28	protein_coding	KNOWN	13	4
BMP1	ENSG00000168487	8p21.3	protein_coding	KNOWN	2	1
BMP10	ENSG00000163217	2p13.3	protein_coding	KNOWN	2	1
BMP2	ENSG00000125845	20p12	protein_coding	KNOWN	22	2	YES	Fibrodysplasia ossificans progressiva; Osteoporosis; Ankylosis; Gout
BMP4	ENSG00000125378	14q22-q23	protein_coding	KNOWN	2	1	YES	Fibrodysplasia ossificans progressiva; Chondromalacia; Rheumatoid arthritis
BMP7	ENSG00000101144	20q13	protein_coding	KNOWN	2	1	YES	Arthropathy; Ankylosis; Osteoporosis
BRCA1	ENSG00000012048	17q21	protein_coding	KNOWN	14	1	YES	Fibrodysplasia ossificans progressiva; Funisitis; Autosomal dominant type IV Ehlers-Danlos syndrome; Camurati-Engelmann disease; Campomelic dysplasia; Osteogenesis imperfecta; Multiple epiphyseal dysplasia; Diastrophic dysplasia; Craniosynostosis
BSG	ENSG00000172270	19p13.3	protein_coding	KNOWN	2	1	YES	Rheumatoid arthritis
BTG1	ENSG00000133639	12q22	protein_coding	KNOWN	20	1
C3	ENSG00000125730	19p13.3-p13.2	protein_coding	KNOWN	20	1	YES	Systemic lupus erythematosus; Systemic scleroderma
C3AR1	ENSG00000171860	12p13.31	protein_coding	KNOWN	20	1
C5	ENSG00000106804	9q33-q34	protein_coding	KNOWN	20	1	YES	Rheumatoid arthritis
C6	ENSG00000039537	5p13	protein_coding	KNOWN	12	1
C6orf15	ENSG00000204542	6p21.3	protein_coding	KNOWN	20	1
CAMP	ENSG00000164047	3p21.3	protein_coding	KNOWN	14	1
CAPN1	ENSG00000014216	11q13	protein_coding	KNOWN	2	1
CAPNS1	ENSG00000126247	19q13.12	protein_coding	KNOWN	2	1
CASK	ENSG00000147044	Xp11.4	protein_coding	KNOWN	2	1
CASP3	ENSG00000164305	4q34	protein_coding	KNOWN	2	1	YES	Systemic lupus erythematosus; Systemic scleroderma; Spondyloepimetaphyseal dysplasia
CCBE1	ENSG00000183287	18q21.32	protein_coding	KNOWN	20	1
CCDC80	ENSG00000091986	3q13.2	protein_coding	KNOWN	20	1
CCL11	ENSG00000172156	17q12	protein_coding	KNOWN	20	1	YES	Rheumatoid arthritis
CCL2	ENSG00000108691	17q11.2-q12	protein_coding	KNOWN	3	1	YES	Systemic lupus erythematosus; Systemic scleorderma; Rheumatoid arthritis; Pulmonary systemic sclerosis; Relapsing polychondritis
CCL24	ENSG00000106178	7q11.23	protein_coding	KNOWN	20	1
CCL5	ENSG00000271503	17q12	protein_coding	KNOWN	12	1	YES	Systemic lupus erythematosus; Synovitis; Rheumatoid arthritis
CCR3	ENSG00000183625	3p21.3	protein_coding	KNOWN	20	1	YES	Rheumatoid arthritis
CD151	ENSG00000177697	11p15.5	protein_coding	KNOWN	2	1
CD34	ENSG00000174059	1q32	protein_coding	KNOWN	20	1
CD44	ENSG00000026508	11p13	protein_coding	KNOWN	7	3
CD47	ENSG00000196776	3q13.1-q13.2	protein_coding	KNOWN	5	2
CDH1	ENSG00000039068	16q22.1	protein_coding	KNOWN	2	1
CHI3L1	ENSG00000133048	1q32.1	protein_coding	KNOWN	26	1	YES	Systemic scleroderma; Rheumatoid arthritis
CHPF	ENSG00000123989	2q35	protein_coding	KNOWN	2	1
CHPF2	ENSG00000033100	7q36.1	protein_coding	KNOWN	2	1
CHRNA7	ENSG00000175344	15q14	protein_coding	KNOWN	14	1
CHST1	ENSG00000175264	11p11.2	protein_coding	KNOWN	2	1
CHST11	ENSG00000171310	12q	protein_coding	KNOWN	2	1
CHST12	ENSG00000136213	7p22	protein_coding	KNOWN	2	1
CHST13	ENSG00000180767	3q21.3	protein_coding	KNOWN	2	1
CHST14	ENSG00000169105	15q15.1	protein_coding	KNOWN	2	1
CHST15	ENSG00000182022	10q26	protein_coding	KNOWN	2	1
CHST2	ENSG00000175040	3q24	protein_coding	KNOWN	2	1
CHST3	ENSG00000122863	10q22.1	protein_coding	KNOWN	2	1	YES	Multiple epiphyseal dysplasia
CHST5	ENSG00000135702	16q22.3	protein_coding	KNOWN	2	1
CHST6	ENSG00000183196	16q22	protein_coding	KNOWN	2	1
CHST7	ENSG00000147119	Xp11.23	protein_coding	KNOWN	2	1
CHST9	ENSG00000154080	18q11.2	protein_coding	KNOWN	4	1
CHSY1	ENSG00000131873	15q26.3	protein_coding	KNOWN	2	1
CHSY3	ENSG00000198108	5q23.3	protein_coding	KNOWN	2	1
CLIC4	ENSG00000169504	1p36.11	protein_coding	KNOWN	3	1
CLN6	ENSG00000128973	15q23	protein_coding	KNOWN	26	1
CMA1	ENSG00000092009	14q11.2	protein_coding	KNOWN	16	2
COL10A1	ENSG00000123500	6q21-q22	protein_coding	KNOWN	2	1	YES	Multiple epiphyseal dysplasia
COL11A1	ENSG00000060718	1p21	protein_coding	KNOWN	76	4	YES	Bone disease
COL11A2	ENSG00000204248	6p21.3	protein_coding	KNOWN	28	2	YES	Multiple epiphyseal dysplasia
COL12A1	ENSG00000111799	6q12-q13	protein_coding	KNOWN	4	2
COL13A1	ENSG00000197467	10q22	protein_coding	KNOWN	2	1
COL14A1	ENSG00000187955	8q23	protein_coding	KNOWN	27	3
COL15A1	ENSG00000204291	9q21-q22	protein_coding	KNOWN	2	1
COL16A1	ENSG00000084636	1p35-p34	protein_coding	KNOWN	2	1
COL17A1	ENSG00000065618	10q24.3	protein_coding	KNOWN	2	1
COL18A1	ENSG00000182871	21q22.3	protein_coding	KNOWN	20	1
COL19A1	ENSG00000082293	6q12-q13	protein_coding	KNOWN	22	1
COL1A1	ENSG00000108821	17q21.33	protein_coding	KNOWN	22	2	YES	Type I Ehlers-Danlos syndrome; Caffey disease; Systemic scleroderma; Osteogenesis imperfecta; Osteoporosis
COL1A2	ENSG00000164692	7q22.1	protein_coding	KNOWN	22	2	YES	Ehlers-Danlos syndrome; Osteoporosis; Osteogenesis imperfecta
COL20A1	ENSG00000101203	20q13.33	protein_coding	KNOWN	2	1
COL21A1	ENSG00000124749	6p12.3-p11.2	protein_coding	KNOWN	2	1
COL22A1	ENSG00000169436	8q24.3	protein_coding	KNOWN	2	1
COL23A1	ENSG00000050767	5q35.3	protein_coding	KNOWN	2	1
COL24A1	ENSG00000171502	1p22.3	protein_coding	KNOWN	2	1
COL25A1	ENSG00000188517	4q25	protein_coding	KNOWN	2	1
COL26A1	ENSG00000160963	7q22.1	protein_coding	KNOWN	2	1
COL27A1	ENSG00000196739	9q32	protein_coding	KNOWN	14	1
COL28A1	ENSG00000215018	7p21.3	protein_coding	KNOWN	2	1
COL2A1	ENSG00000139219	12q13.11	protein_coding	KNOWN	48	3	YES	Legg-Calve-Perthes disease
COL3A1	ENSG00000168542	2q31	protein_coding	KNOWN	30	2	YES	Autosomal recessive type IV Ehlers-Danlos syndrome
COL4A1	ENSG00000187498	13q34	protein_coding	KNOWN	2	1
COL4A2	ENSG00000134871	13q34	protein_coding	KNOWN	4	1
COL4A3	ENSG00000169031	2q36-q37	protein_coding	KNOWN	2	1
COL4A4	ENSG00000081052	2q35-q37	protein_coding	KNOWN	2	1
COL4A5	ENSG00000188153	Xq22	protein_coding	KNOWN	2	1	YES	Fibrodysplasia ossificans progressiva; Funisitis; Ehlers-Danlos syndrome; Diastrophic dysplasia
COL4A6	ENSG00000197565	Xq22	protein_coding	KNOWN	20	1
COL5A1	ENSG00000130635	9q34.2-q34.3	protein_coding	KNOWN	62	3	YES	Type I Ehlers-Danlos syndrome
COL5A2	ENSG00000204262	2q14-q32	protein_coding	KNOWN	30	2	YES	Type I Ehlers-Danlos syndrome
COL5A3	ENSG00000080573	19p13.2	protein_coding	KNOWN	10	2
COL6A1	ENSG00000142156	21q22.3	protein_coding	KNOWN	2	1
COL6A2	ENSG00000142173	21q22.3	protein_coding	KNOWN	2	1
COL6A3	ENSG00000163359	2q37	protein_coding	KNOWN	11	3
COL6A5	ENSG00000172752	3q22.1	protein_coding	KNOWN	2	1
COL6A6	ENSG00000206384	3q22.1	protein_coding	KNOWN	2	1
COL7A1	ENSG00000114270	3p21.1	protein_coding	KNOWN	2	1
COL8A1	ENSG00000144810	3q12.3	protein_coding	KNOWN	2	1
COL8A2	ENSG00000171812	1p34.2	protein_coding	KNOWN	4	1
COL9A1	ENSG00000112280	6q13	protein_coding	KNOWN	2	1	YES	Multiple epiphyseal dysplasia
COL9A2	ENSG00000049089	1p33-p32	protein_coding	KNOWN	2	1	YES	Multiple epiphyseal dysplasia
COL9A3	ENSG00000092758	20q13.3	protein_coding	KNOWN	2	1	YES	Multiple epiphyseal dysplasia
COLGALT1	ENSG00000130309	19p13.11	protein_coding	KNOWN	2	1
COLGALT2	ENSG00000198756	1q25	protein_coding	KNOWN	2	1
COMP	ENSG00000105664	19p13.1	protein_coding	KNOWN	23	2	YES	Multiple epiphyseal dysplasia
CRHR2	ENSG00000106113	7p14.3	protein_coding	KNOWN	3	1
CRISPLD2	ENSG00000103196	16q24.1	protein_coding	KNOWN	20	1
CRTAP	ENSG00000170275	3p22.3	protein_coding	KNOWN	2	1	YES	Connective tissue disease
CSGALNACT1	ENSG00000147408	8p21.3	protein_coding	KNOWN	22	2
CSGALNACT2	ENSG00000169826	10q11.21	protein_coding	KNOWN	2	1
CSPG4	ENSG00000173546	15q24.2	protein_coding	KNOWN	2	1
CSPG5	ENSG00000114646	3p21.3	protein_coding	KNOWN	2	1
CTRB1	ENSG00000168925	16q23.1	protein_coding	KNOWN	2	1
CTRB2	ENSG00000168928	16q23.1	protein_coding	KNOWN	2	1
CTSB	ENSG00000164733	8p22	protein_coding	KNOWN	2	1	YES	Arthritis
CTSD	ENSG00000117984	11p15.5	protein_coding	KNOWN	2	1
CTSG	ENSG00000100448	14q11.2	protein_coding	KNOWN	2	1	YES	Systemic scleroderma; Rheumatoid arthritis
CTSH	ENSG00000103811	15q25.1	protein_coding	KNOWN	20	1
CTSK	ENSG00000143387	1q21	protein_coding	KNOWN	2	1	YES	Osteoporosis; Rheumatoid arthritis
CTSL	ENSG00000135047	9q21.33	protein_coding	KNOWN	2	1
CTSS	ENSG00000163131	1q21	protein_coding	KNOWN	2	1
CTSV	ENSG00000136943	9q22.2	protein_coding	KNOWN	2	1
CX3CL1	ENSG00000006210	16q13	protein_coding	KNOWN	40	2	YES	Systemic scleroderma; Rheumatoid arthritis
CX3CR1	ENSG00000168329	3p21.3	protein_coding	KNOWN	14	1	YES	Systemic scleroderma; Rheumatoid arthritis
CXCL12	ENSG00000107562	10q11.1	protein_coding	KNOWN	3	1	YES	Systemic lupus erythematosus; Rheumatoid arthritis
CXCR2	ENSG00000180871	2q35	protein_coding	KNOWN	12	1	YES	Systemic lupus erythematosus; Arthritis
CXCR3	ENSG00000186810	Xq13	protein_coding	KNOWN	23	2	YES	Systemic scleroderma; Rheumatoid arthritis
CYP1B1	ENSG00000138061	2p22.2	protein_coding	KNOWN	40	2
CYR61	ENSG00000142871	1p22.3	protein_coding	KNOWN	26	2	YES	Rheumatoid arthritis
CYSLTR1	ENSG00000173198	Xq13.2-q21.1	protein_coding	KNOWN	12	1
CYSLTR2	ENSG00000152207	13q14.2	protein_coding	KNOWN	14	1
DAG1	ENSG00000173402	3p21	protein_coding	KNOWN	2	1
DCN	ENSG00000011465	12q21.33	protein_coding	KNOWN	10	3	YES	Ehlers-Danlos syndrome
DDAH1	ENSG00000153904	1p22	protein_coding	KNOWN	14	1
DDR1	ENSG00000204580	6p21.3	protein_coding	KNOWN	2	1
DDR2	ENSG00000162733	1q23.3	protein_coding	KNOWN	22	2
DMD	ENSG00000198947	Xp21.2	protein_coding	KNOWN	2	1
DMP1	ENSG00000152592	4q21	protein_coding	KNOWN	20	1
DNAJB6	ENSG00000105993	7q36.3	protein_coding	KNOWN	20	1
DPT	ENSG00000143196	1q12-q23	protein_coding	KNOWN	14	1
DSE	ENSG00000111817	6q22	protein_coding	KNOWN	2	1
DSEL	ENSG00000171451	18q22.1	protein_coding	KNOWN	2	1
DSPP	ENSG00000152591	4q21.3	protein_coding	KNOWN	2	1
DST	ENSG00000151914	6p12.1	protein_coding	KNOWN	2	1
DSTN	ENSG00000125868	20p12.1	protein_coding	KNOWN	3	1
ECM1	ENSG00000143369	1q21	protein_coding	KNOWN	20	1
ECM2	ENSG00000106823	9q22.3	protein_coding	KNOWN	8	1
EFEMP1	ENSG00000115380	2p16	protein_coding	KNOWN	2	1	YES	Spondyloepimetaphyseal dysplasia
EFEMP2	ENSG00000172638	11q13.1	protein_coding	KNOWN	2	1
EGFL6	ENSG00000198759	Xp22	protein_coding	KNOWN	20	1
EGFLAM	ENSG00000164318	5p13.2-p13.1	protein_coding	KNOWN	20	1
EGLN1	ENSG00000135766	1q42.1	protein_coding	KNOWN	6	1
EGLN3	ENSG00000129521	14q13.1	protein_coding	KNOWN	3	1
ELANE	ENSG00000197561	19p13.3	protein_coding	KNOWN	2	1	YES	Systemic lupus erythematosus
ELAVL1	ENSG00000066044	19p13.2	protein_coding	KNOWN	3	1	YES	Systemic lupus erythematosus; Rheumatoid arthritis
ELF3	ENSG00000163435	1q32.2	protein_coding	KNOWN	20	1
ELN	ENSG00000049540	7q11.23	protein_coding	KNOWN	20	2	YES	Systemic scleroderma; Rheumatoid arthritis
EMILIN1	ENSG00000138080	2p23.3-p23.2	protein_coding	KNOWN	20	1
ENG	ENSG00000106991	9q34.11	protein_coding	KNOWN	18	1	YES	Systemic scleroderma
ENPP1	ENSG00000197594	6q22-q23	protein_coding	KNOWN	9	1
EPHA1	ENSG00000146904	7q34	protein_coding	KNOWN	20	1
EPOR	ENSG00000187266	19p13.3-p13.2	protein_coding	KNOWN	3	1
ERAP1	ENSG00000164307	5q15	protein_coding	KNOWN	20	1
ERCC2	ENSG00000104884	19q13.3	protein_coding	KNOWN	20	1
EREG	ENSG00000124882	4q13.3	protein_coding	KNOWN	6	1
ERO1L	ENSG00000197930	14q22.1	protein_coding	KNOWN	14	1
ERO1LB	ENSG00000086619	1q42.2-q43	protein_coding	KNOWN	20	1
ERP44	ENSG00000023318	9q31.1	protein_coding	KNOWN	20	1
ETS1	ENSG00000134954	11q23.3	protein_coding	KNOWN	22	2
EXT1	ENSG00000182197	8q24.11	protein_coding	KNOWN	2	1
EXT2	ENSG00000151348	11p12-p11	protein_coding	KNOWN	2	1
F11R	ENSG00000158769	1q21.2-q21.3	protein_coding	KNOWN	2	1	YES	Systemic scleroderma
F3	ENSG00000117525	1p22-p21	protein_coding	KNOWN	20	1
FBLN1	ENSG00000077942	22q13.31	protein_coding	KNOWN	20	1
FBLN2	ENSG00000163520	3p25.1	protein_coding	KNOWN	2	1
FBLN5	ENSG00000140092	14q32.1	protein_coding	KNOWN	14	1
FBN1	ENSG00000166147	15q21.1	protein_coding	KNOWN	8	2	YES	Osteomalacia; Systemic scleroderma; Craniosynostosis
FBN2	ENSG00000138829	5q23-q31	protein_coding	KNOWN	2	1
FGA	ENSG00000171560	4q28	protein_coding	KNOWN	2	1
FGB	ENSG00000171564	4q28	protein_coding	KNOWN	2	1	YES	Legg-Calve-Perthes disease
FGF1	ENSG00000113578	5q31	protein_coding	KNOWN	20	1
FGF2	ENSG00000138685	4q26	protein_coding	KNOWN	34	2	YES	Systemic scleroderma; Arthritis
FGG	ENSG00000171557	4q28	protein_coding	KNOWN	2	1
FIGF	ENSG00000165197	Xp22.31	protein_coding	KNOWN	6	1
FLT1	ENSG00000102755	13q12	protein_coding	KNOWN	29	3
FMOD	ENSG00000122176	1q32	protein_coding	KNOWN	19	4
FN1	ENSG00000115414	2q34	protein_coding	KNOWN	14	1
FOXC1	ENSG00000054598	6p25	protein_coding	KNOWN	40	2	YES	Ehlers-Danlos syndrome
FOXC2	ENSG00000176692	16q24.1	protein_coding	KNOWN	20	1
FOXF1	ENSG00000103241	16q24	protein_coding	KNOWN	20	1
FOXF2	ENSG00000137273	6p25.3	protein_coding	KNOWN	2	1
FOXS1	ENSG00000179772	20q11.21	protein_coding	KNOWN	6	1
FURIN	ENSG00000140564	15q26.1	protein_coding	KNOWN	2	1
GAL3ST4	ENSG00000197093	7q22.1	protein_coding	KNOWN	2	1
GALNS	ENSG00000141012	16q24.3	protein_coding	KNOWN	2	1
GATA2	ENSG00000179348	3q21.3	protein_coding	KNOWN	26	1	YES	Rheumatoid arthritis
GATA4	ENSG00000136574	8p23.1-p22	protein_coding	KNOWN	14	1	YES	Rheumatoid arthritis
GATA6	ENSG00000141448	18q11.1-q11.2	protein_coding	KNOWN	20	1
GDF2	ENSG00000263761	10q11.22	protein_coding	KNOWN	26	1
GDF5	ENSG00000125965	20q11.2	protein_coding	KNOWN	2	1
GFAP	ENSG00000131095	17q21	protein_coding	KNOWN	20	1	YES	Spondyloepimetaphyseal dysplasia
GFOD2	ENSG00000141098	16q22.1	protein_coding	KNOWN	20	1
GLB1	ENSG00000170266	3p21.33	protein_coding	KNOWN	2	1
GLCE	ENSG00000138604	15q23	protein_coding	KNOWN	2	1
GNS	ENSG00000135677	12q14	protein_coding	KNOWN	8	1
GPC1	ENSG00000063660	2q35-q37	protein_coding	KNOWN	2	1
GPC2	ENSG00000213420	7q22.1	protein_coding	KNOWN	2	1
GPC3	ENSG00000147257	Xq26.1	protein_coding	KNOWN	2	1
GPC4	ENSG00000076716	Xq26.1	protein_coding	KNOWN	2	1
GPC5	ENSG00000179399	13q32	protein_coding	KNOWN	2	1
GPC6	ENSG00000183098	13q32	protein_coding	KNOWN	2	1
GPX1	ENSG00000233276	3p21.3	protein_coding	KNOWN	20	1
GREM1	ENSG00000166923	15q13.3	protein_coding	KNOWN	44	2
GUSB	ENSG00000169919	7q21.11	protein_coding	KNOWN	2	1
GXYLT1	ENSG00000151233	12q12	protein_coding	KNOWN	2	1
H2AFX	ENSG00000188486	11q23.3	protein_coding	KNOWN	3	1
HAPLN1	ENSG00000145681	5q14.3	protein_coding	KNOWN	2	1
HAS1	ENSG00000105509	19q13.4	protein_coding	KNOWN	2	1
HAS3	ENSG00000103044	16q22.1	protein_coding	KNOWN	2	1
HEXA	ENSG00000213614	15q24.1	protein_coding	KNOWN	20	1
HEXB	ENSG00000049860	5q13	protein_coding	KNOWN	20	1
HGD	ENSG00000113924	3q13.33	protein_coding	KNOWN	1	1
HGF	ENSG00000019991	7q21.1	protein_coding	KNOWN	14	1	YES	Systemic scleroderma; Arthritis
HGSNAT	ENSG00000165102	8p11.1	protein_coding	KNOWN	2	1
HIF1A	ENSG00000100644	14q23.2	protein_coding	KNOWN	22	2	YES	Osteonecrosis
HIPK1	ENSG00000163349	1p13.2	protein_coding	KNOWN	2	1
HIPK2	ENSG00000064393	7q32-q34	protein_coding	KNOWN	20	1
HMMR	ENSG00000072571	5q34	protein_coding	KNOWN	2	1
HMOX1	ENSG00000100292	22q13.1	protein_coding	KNOWN	14	1
HOXD10	ENSG00000128710	2q31.1	protein_coding	KNOWN	3	1
HOXD9	ENSG00000128709	2q31.1	protein_coding	KNOWN	3	1	YES	Rheumatoid arthritis
HPSE	ENSG00000173083	4q21.3	protein_coding	KNOWN	19	4	YES	Rheumatoid arthritis
HPSE2	ENSG00000172987	10q23-q24	protein_coding	KNOWN	2	1
HS2ST1	ENSG00000153936	1p22.3	protein_coding	KNOWN	2	1
HS3ST1	ENSG00000002587	4p16	protein_coding	KNOWN	2	1
HS3ST2	ENSG00000122254	16p12	protein_coding	KNOWN	2	1
HS3ST3A1	ENSG00000153976	17p12	protein_coding	KNOWN	2	1
HS3ST3B1	ENSG00000125430	17p12	protein_coding	KNOWN	2	1
HS3ST5	ENSG00000249853	6q21	protein_coding	KNOWN	2	1
HS3ST6	ENSG00000162040	16p13.3	protein_coding	KNOWN	2	1
HS6ST1	ENSG00000136720	2q21	protein_coding	KNOWN	2	1	YES	Systemic scleroderma
HS6ST2	ENSG00000171004	Xq26.2	protein_coding	KNOWN	2	1
HSD17B12	ENSG00000149084	11p11.2	protein_coding	KNOWN	20	1
HSPA4	ENSG00000170606	5q31.1	protein_coding	KNOWN	6	1	YES	Rheumatoid arthritis
HSPB1	ENSG00000106211	7q11.23	protein_coding	KNOWN	20	1
HSPG2	ENSG00000142798	1p36.1-p34	protein_coding	KNOWN	16	2	YES	Multiple epiphyseal dysplasia
HYAL1	ENSG00000114378	3p21.31	protein_coding	KNOWN	30	2
HYAL2	ENSG00000068001	3p21.3	protein_coding	KNOWN	2	1
IBSP	ENSG00000029559	4q21.1	protein_coding	KNOWN	28	1	YES	Osteoporosis
ICAM1	ENSG00000090339	19p13.3-p13.2	protein_coding	KNOWN	2	1	YES	Systemic lupus erythematosus; Systemic scleroderma; Rheumatoid arthritis; Osteoporosis; Mixed connective tissue disease
ICAM2	ENSG00000108622	17q23.3	protein_coding	KNOWN	2	1
ICAM3	ENSG00000076662	19p13.3-p13.2	protein_coding	KNOWN	2	1	YES	Rheumatoid arthritis
ICAM4	ENSG00000105371	19p13.2	protein_coding	KNOWN	2	1
ID1	ENSG00000125968	20q11	protein_coding	KNOWN	20	1
IDS	ENSG00000010404	Xq28	protein_coding	KNOWN	2	1
IDUA	ENSG00000127415	4p16.3	protein_coding	KNOWN	2	1
IHH	ENSG00000163501	2q33-q35	protein_coding	KNOWN	20	1
IL17F	ENSG00000112116	6p12	protein_coding	KNOWN	20	1
IL1A	ENSG00000115008	2q14	protein_coding	KNOWN	20	1	YES	Systemic scleroderma; Rheumatoid arthritis; Osteoporosis
IL1B	ENSG00000125538	2q14	protein_coding	KNOWN	26	2	YES	Systemic lupus erythematosus; Systemic scleroderma; Rheumatoid arthritis; Osteoporosis; Gout
ISL1	ENSG00000016082	5q11.1	protein_coding	KNOWN	20	1
ITGA1	ENSG00000213949	5q11.2	protein_coding	KNOWN	2	1	YES	Rheumatoid arthritis; Osteoporosis
ITGA10	ENSG00000143127	1q21	protein_coding	KNOWN	2	1
ITGA11	ENSG00000137809	15q23	protein_coding	KNOWN	2	1
ITGA2	ENSG00000164171	5q11.2	protein_coding	KNOWN	2	1
ITGA2B	ENSG00000005961	17q21.32	protein_coding	KNOWN	2	1
ITGA3	ENSG00000005884	17q21.33	protein_coding	KNOWN	2	1
ITGA4	ENSG00000115232	2q31.3	protein_coding	KNOWN	2	1	YES	Rheumatoid arthritis
ITGA5	ENSG00000161638	12q11-q13	protein_coding	KNOWN	2	1
ITGA6	ENSG00000091409	2q31.1	protein_coding	KNOWN	5	2	YES	Osteoporosis
ITGA7	ENSG00000135424	12q13	protein_coding	KNOWN	2	1
ITGA8	ENSG00000077943	10p13	protein_coding	KNOWN	20	1
ITGA9	ENSG00000144668	3p21.3	protein_coding	KNOWN	2	1
ITGAD	ENSG00000156886	16p11.2	protein_coding	KNOWN	2	1
ITGAE	ENSG00000083457	17p13	protein_coding	KNOWN	2	1
ITGAL	ENSG00000005844	16p11.2	protein_coding	KNOWN	2	1
ITGAM	ENSG00000169896	16p11.2	protein_coding	KNOWN	2	1	YES	Systemic lupus erythematosus
ITGAV	ENSG00000138448	2q31-q32	protein_coding	KNOWN	2	1	YES	Rheumatoid arthritis
ITGAX	ENSG00000140678	16p11.2	protein_coding	KNOWN	2	1
ITGB1	ENSG00000150093	10p11.2	protein_coding	KNOWN	2	1	YES	Systemic lupus erythematosus; Rheumatoid arthritis
ITGB2	ENSG00000160255	21q22.3	protein_coding	KNOWN	14	2	YES	Rheumatoid arthritis
ITGB3	ENSG00000259207	17q21.32	protein_coding	KNOWN	28	5	YES	Systemic lupus erythematosus
ITGB4	ENSG00000132470	17q25	protein_coding	KNOWN	2	1
ITGB5	ENSG00000082781	3q21.2	protein_coding	KNOWN	2	1
ITGB6	ENSG00000115221	2q24.2	protein_coding	KNOWN	2	1
ITGB7	ENSG00000139626	12q13.13	protein_coding	KNOWN	2	1
ITGB8	ENSG00000105855	7p21.1	protein_coding	KNOWN	2	1
JAM2	ENSG00000154721	21q21.2	protein_coding	KNOWN	2	1
JAM3	ENSG00000166086	11q25	protein_coding	KNOWN	2	1	YES	Systemic scleroderma
KAZALD1	ENSG00000107821	10q24.31	protein_coding	KNOWN	20	1
KDR	ENSG00000128052	4q11-q12	protein_coding	KNOWN	37	3	YES	Systemic lupus erythematosus; Systemic scleroderma
KERA	ENSG00000139330	12q22	protein_coding	KNOWN	2	1
KLK2	ENSG00000167751	19q13.41	protein_coding	KNOWN	2	1
KLK7	ENSG00000169035	19q13.41	protein_coding	KNOWN	2	1
KLKB1	ENSG00000164344	4q35	protein_coding	KNOWN	2	1
LAMA1	ENSG00000101680	18p11.3	protein_coding	KNOWN	2	1
LAMA2	ENSG00000196569	6q22-q23	protein_coding	KNOWN	8	1
LAMA3	ENSG00000053747	18q11.2	protein_coding	KNOWN	2	1
LAMA4	ENSG00000112769	6q21	protein_coding	KNOWN	2	1
LAMA5	ENSG00000130702	20q13.2-q13.3	protein_coding	KNOWN	2	1
LAMB1	ENSG00000091136	7q22	protein_coding	KNOWN	2	1
LAMB2	ENSG00000172037	3p21	protein_coding	KNOWN	2	1
LAMB3	ENSG00000196878	1q32	protein_coding	KNOWN	2	1
LAMC1	ENSG00000135862	1q31	protein_coding	KNOWN	2	1
LAMC2	ENSG00000058085	1q25-q31	protein_coding	KNOWN	2	1
LAMC3	ENSG00000050555	9q31-q34	protein_coding	KNOWN	2	1
LECT1	ENSG00000136110	13q14.3	protein_coding	KNOWN	2	1
LGALS3	ENSG00000131981	14q22.3	protein_coding	KNOWN	20	1
LMX1B	ENSG00000136944	9q33.3	protein_coding	KNOWN	23	2
LOX	ENSG00000113083	5q23.2	protein_coding	KNOWN	37	3	YES	Ehlers-Danlos syndrome
LOXL1	ENSG00000129038	15q22	protein_coding	KNOWN	2	1
LOXL2	ENSG00000134013	8p21.3	protein_coding	KNOWN	26	1
LRG1	ENSG00000171236	19p13.3	protein_coding	KNOWN	32	1
LRP4	ENSG00000134569	11p11.2	protein_coding	KNOWN	2	1
LTBP1	ENSG00000049323	2p22-p21	protein_coding	KNOWN	2	1
LTBP3	ENSG00000168056	11q13.1	protein_coding	KNOWN	2	1
LTBP4	ENSG00000090006	19q13.1-q13.2	protein_coding	KNOWN	2	1
LUM	ENSG00000139329	12q21.33	protein_coding	KNOWN	24	4
LYVE1	ENSG00000133800	11p15	protein_coding	KNOWN	2	1
MADCAM1	ENSG00000099866	19p13.3	protein_coding	KNOWN	2	1
MAN1A2	ENSG00000198162	1p13	protein_coding	KNOWN	18	1
MATN1	ENSG00000162510	1p35	protein_coding	KNOWN	2	1
MATN3	ENSG00000132031	2p24-p23	protein_coding	KNOWN	2	1	YES	Multiple epiphyseal dysplasia
MATN4	ENSG00000124159	20q13.1-q13.2	protein_coding	KNOWN	2	1
MED1	ENSG00000125686	17q12	protein_coding	KNOWN	3	1
MFAP1	ENSG00000140259	15q15-q21	protein_coding	KNOWN	2	1
MFAP2	ENSG00000117122	1p36.1-p35	protein_coding	KNOWN	2	1
MFAP3	ENSG00000037749	5q32-q33.2	protein_coding	KNOWN	2	1
MFAP4	ENSG00000166482	17p11.2	protein_coding	KNOWN	2	1
MFAP5	ENSG00000197614	12p13.1-p12.3	protein_coding	KNOWN	2	1
MFGE8	ENSG00000140545	15q25	protein_coding	KNOWN	3	1
MIA	ENSG00000261857	19q13.2	protein_coding	KNOWN	12	1
MIA3	ENSG00000154305	1q41	protein_coding	KNOWN	20	1
MIR21	ENSG00000199004	17q23.1	miRNA	KNOWN	3	1
MIR23A	ENSG00000207980	19p13.13	miRNA	KNOWN	12	1
MIR23B	ENSG00000207563	9q22.32	miRNA	KNOWN	12	1
MIR24-2	ENSG00000276797	19p13.13	miRNA	KNOWN	12	1
MIR27A	ENSG00000207808	19p13.13	miRNA	KNOWN	12	1
MIR27B	ENSG00000207864	9q22.32	miRNA	KNOWN	12	1
MKX	ENSG00000150051	10p12.1	protein_coding	KNOWN	29	2
MMP1	ENSG00000196611	11q22.3	protein_coding	KNOWN	2	1	YES	Connective tissue disease; Systemic scleroderma; Synovitis; Rheumatoid arthritis
MMP10	ENSG00000166670	11q22.3	protein_coding	KNOWN	2	1	YES	Arthritis
MMP11	ENSG00000099953	22q11.23	protein_coding	KNOWN	34	2
MMP12	ENSG00000262406	11q22.3	protein_coding	KNOWN	2	1
MMP13	ENSG00000137745	11q22.3	protein_coding	KNOWN	2	1	YES	Rheumatoid arthritis; Osteoporosis
MMP14	ENSG00000157227	14q11.2	protein_coding	KNOWN	2	1
MMP15	ENSG00000102996	16q13	protein_coding	KNOWN	2	1
MMP16	ENSG00000156103	8q21.3	protein_coding	KNOWN	2	1
MMP19	ENSG00000123342	12q14	protein_coding	KNOWN	2	1
MMP2	ENSG00000087245	16q13-q21	protein_coding	KNOWN	2	1	YES	Systemic scleroderma; Rheumatoid arthritis; Gout; Hemarthrosis
MMP20	ENSG00000137674	11q22.3	protein_coding	NOVEL	2	1
MMP3	ENSG00000149968	11q22.3	protein_coding	KNOWN	2	1	YES	Systemic scleroderma; Polymyalgia rheumatica; Rheumatoid arthritis; Ankylosing spondylitis; Chondromalacia
MMP7	ENSG00000137673	11q21-q22	protein_coding	KNOWN	2	1
MMP8	ENSG00000118113	11q22.3	protein_coding	KNOWN	2	1	YES	Rheumatoid arthritis
MMP9	ENSG00000100985	20q11.2-q13.1	protein_coding	KNOWN	44	4	YES	Systemic scleroderma; Rheumatoid arthritis; Gout; Hemarthrosis; Osteoporosis; Systemic lupus erythematosus; Pigmented villonodular synovitis
MPZL3	ENSG00000160588	11q23.3	protein_coding	KNOWN	20	1
MTDH	ENSG00000147649	8q22.1	protein_coding	KNOWN	20	1
MUSK	ENSG00000030304	9q31.3-q32	protein_coding	KNOWN	2	1
MYC	ENSG00000136997	8q24.21	protein_coding	KNOWN	8	2	YES	Synovitis; Osteoporosis; Rheumatoid arthritis
MYF5	ENSG00000111049	12q21	protein_coding	KNOWN	20	1
NAGLU	ENSG00000108784	17q21	protein_coding	KNOWN	2	1
NCAM1	ENSG00000149294	11q23.1	protein_coding	KNOWN	2	1
NCAN	ENSG00000130287	19p12	protein_coding	KNOWN	4	2
NCSTN	ENSG00000162736	1q22-q23	protein_coding	KNOWN	2	1
NDNF	ENSG00000173376	4q27	protein_coding	KNOWN	20	1
NDST1	ENSG00000070614	5q33.1	protein_coding	KNOWN	17	2
NDST2	ENSG00000166507	10q22	protein_coding	KNOWN	2	1
NF1	ENSG00000196712	17q11.2	protein_coding	KNOWN	46	2	YES	Rheumatoid arthritis
NFKB2	ENSG00000077150	10q24	protein_coding	KNOWN	14	1
NID1	ENSG00000116962	1q43	protein_coding	KNOWN	14	1
NID2	ENSG00000087303	14q22.1	protein_coding	KNOWN	2	1
NODAL	ENSG00000156574	10q22.1	protein_coding	KNOWN	26	1
NOS2	ENSG00000007171	17q11.2	protein_coding	KNOWN	3	1	YES	Chronic interstitial cystitis
NOS3	ENSG00000164867	7q36	protein_coding	KNOWN	20	1
NOTCH1	ENSG00000148400	9q34.3	protein_coding	KNOWN	3	1
NOX1	ENSG00000007952	Xq22	protein_coding	KNOWN	20	1
NPHP3	ENSG00000113971	3q22.1	protein_coding	KNOWN	18	1
NPNT	ENSG00000168743	4q24	protein_coding	KNOWN	2	1
NR2E1	ENSG00000112333	6q21	protein_coding	KNOWN	40	2
NRXN1	ENSG00000179915	2p16.3	protein_coding	KNOWN	2	1
NTN4	ENSG00000074527	12q22	protein_coding	KNOWN	2	1
NTRK1	ENSG00000198400	1q21-q22	protein_coding	KNOWN	20	1
OGN	ENSG00000106809	9q22	protein_coding	KNOWN	2	1
OLFML2A	ENSG00000185585	9q33.3	protein_coding	KNOWN	20	1
OLFML2B	ENSG00000162745	1q23.3	protein_coding	KNOWN	18	1
OMD	ENSG00000127083	9q22.31	protein_coding	KNOWN	2	1
P2RX7	ENSG00000089041	12q24	protein_coding	KNOWN	18	1	YES	Systemic lupus erythematosus; Rheumatoid arthritis
P3H1 (LEPRE1)	ENSG00000117385	1p34.1	protein_coding	KNOWN	33	4
P3H2 (LEPREL1)	ENSG00000090530	3q28	protein_coding	KNOWN	40	2
P3H3 (LEPREL2)	ENSG00000110811	12p13	protein_coding	KNOWN	2	1
P4HA1	ENSG00000122884	10q21.3-q23.1	protein_coding	KNOWN	20	1
P4HB	ENSG00000185624	17q25	protein_coding	KNOWN	2	1
PAPSS1	ENSG00000138801	4q24	protein_coding	KNOWN	2	1
PAPSS2	ENSG00000198682	10q24	protein_coding	KNOWN	2	1
PARVA	ENSG00000197702	11p15.3	protein_coding	KNOWN	3	1
PAX9	ENSG00000198807	14q13.3	protein_coding	KNOWN	3	1
PCOLCE	ENSG00000106333	7q22	protein_coding	KNOWN	3	1
PCSK6	ENSG00000140479	15q26.3	protein_coding	KNOWN	20	1
PDCD6	ENSG00000249915	5p15.33	protein_coding	KNOWN	20	1
PDCL3	ENSG00000115539	2q11.2	protein_coding	KNOWN	20	1
PDGFA	ENSG00000197461	7p22	protein_coding	KNOWN	2	1
PDGFB	ENSG00000100311	22q13.1	protein_coding	KNOWN	2	1	YES	Systemic scleroderma; Rheumatoid arthritis
PDGFRA	ENSG00000134853	4q12	protein_coding	KNOWN	20	1
PECAM1	ENSG00000261371	17q23.3	protein_coding	KNOWN	2	1	YES	Polymyalgia rheumatica
PGF	ENSG00000119630	14q24.3	protein_coding	KNOWN	14	1	YES	Ankylosing spondylitis; Systemic scleroderma; Rheumatoid arthritis
PHEX	ENSG00000102174	Xp22.2-p22.1	protein_coding	KNOWN	3	1
PIK3R6	ENSG00000276231	17p13.1	protein_coding	KNOWN	20	1
PLCG1	ENSG00000124181	20q12-q13.1	protein_coding	KNOWN	20	1
PLEC	ENSG00000178209	8q24	protein_coding	KNOWN	2	1
PLG	ENSG00000122194	6q26	protein_coding	KNOWN	2	1
PLOD1	ENSG00000083444	1p36.22	protein_coding	KNOWN	2	1	YES	Type VI Ehlers-Danlos syndrome
PLOD2	ENSG00000152952	3q24	protein_coding	KNOWN	2	1	YES	Ehlers-Danlos syndrome
PLOD3	ENSG00000106397	7q22	protein_coding	KNOWN	22	2
PLXND1	ENSG00000004399	3q22.1	protein_coding	KNOWN	3	1
POMT1	ENSG00000130714	9q34.1	protein_coding	KNOWN	20	1
PORCN	ENSG00000102312	Xp11.23	protein_coding	KNOWN	20	1
POSTN	ENSG00000133110	13q13.3	protein_coding	KNOWN	20	1
PPARD	ENSG00000112033	6p21.2	protein_coding	KNOWN	14	1
PPIB	ENSG00000166794	15q21-q22	protein_coding	KNOWN	2	1
PRCP	ENSG00000137509	11q14	protein_coding	KNOWN	20	1
PRDX4	ENSG00000123131	Xp22.11	protein_coding	KNOWN	20	1
PRELP	ENSG00000188783	1q32	protein_coding	KNOWN	2	1
PRG4	ENSG00000116690	1q25-q31	protein_coding	KNOWN	1	1
PRKCA	ENSG00000154229	17q22-q23.2	protein_coding	KNOWN	28	2
PRKCB	ENSG00000166501	16p11.2	protein_coding	KNOWN	26	1
PRKCD	ENSG00000163932	3p21.31	protein_coding	KNOWN	12	1
PRKD1	ENSG00000184304	14q11	protein_coding	KNOWN	22	1
PRKD2	ENSG00000105287	19q13.3	protein_coding	KNOWN	22	1
PRSS1	ENSG00000204983	7q34	protein_coding	KNOWN	2	1
PRSS2	GENE: 5645	7q34	protein_coding	NOVEL	2	1
PSEN1	ENSG00000080815	14q24.3	protein_coding	KNOWN	2	1
PTCH1	ENSG00000185920	9q22.3	protein_coding	KNOWN	3	1
PTEN	ENSG00000171862	10q23.3	protein_coding	KNOWN	3	1
PTGIS	ENSG00000124212	20q13.13	protein_coding	KNOWN	26	1
PTK2	ENSG00000169398	8q24.3	protein_coding	KNOWN	20	1	YES	Systemic lupus erythematosus
PTK2B	ENSG00000120899	8p21.1	protein_coding	KNOWN	15	2	YES	Osteoporosis
PTPRS	ENSG00000105426	19p13.3	protein_coding	KNOWN	2	1
PXDN	ENSG00000130508	2p25	protein_coding	KNOWN	26	1
RAMP2	ENSG00000131477	17q12-q21.1	protein_coding	KNOWN	20	1
RAPGEF3	ENSG00000079337	12q13.1	protein_coding	KNOWN	26	1
RECK	ENSG00000122707	9p13.3	protein_coding	KNOWN	20	1
RHOB	ENSG00000143878	2p24	protein_coding	KNOWN	20	1
RORA	ENSG00000069667	15q22.2	protein_coding	KNOWN	3	1
RRAS	ENSG00000126458	19q13.33	protein_coding	KNOWN	23	2
RUNX1	ENSG00000159216	21q22.3	protein_coding	KNOWN	20	1	YES	Osteomyelitis; Osteomalacia; Rheumatoid arthritis
RXFP1	ENSG00000171509	4q32.1	protein_coding	KNOWN	20	1
S1PR2	ENSG00000267534	19p13.2	protein_coding	KNOWN	3	1
SASH1	ENSG00000111961	6q24.3	protein_coding	KNOWN	20	1
SCX	ENSG00000260428	8q24.3	protein_coding	KNOWN	37	3
SDC1	ENSG00000115884	2p24.1	protein_coding	KNOWN	4	2
SDC2	ENSG00000169439	8q22-q23	protein_coding	KNOWN	4	2
SDC3	ENSG00000162512	1p35.2	protein_coding	KNOWN	4	2	YES	Rheumatoid arthritis
SDC4	ENSG00000124145	20q12	protein_coding	KNOWN	4	2
SEMA5A	ENSG00000112902	5p15.2	protein_coding	KNOWN	20	1
SERAC1	ENSG00000122335	6q25.3	protein_coding	KNOWN	20	1	YES	Arthritis
SERPINB5	ENSG00000206075	18q21.33	protein_coding	KNOWN	20	1
SERPINE1	ENSG00000106366	7q22.1	protein_coding	KNOWN	31	3	YES	Osteonecrosis; Rheumatoid arthritis
SERPINF1	ENSG00000132386	17p13.3	protein_coding	KNOWN	3	1	YES	Spondyloepimetaphyseal dysplasia
SERPINF2	ENSG00000167711	17p13	protein_coding	KNOWN	20	1	YES	Systemic scleroderma
SERPINH1	ENSG00000149257	11q13.5	protein_coding	KNOWN	22	2	YES	Rheumatoid arthritis
SFRP2	ENSG00000145423	4q31.3	protein_coding	KNOWN	40	2
SGSH	ENSG00000181523	17q25.3	protein_coding	KNOWN	4	2
SHH	ENSG00000164690	7q36	protein_coding	KNOWN	3	1
SLC26A1	ENSG00000145217	4p16.3	protein_coding	KNOWN	2	1
SLC26A2	ENSG00000155850	5q31-q34	protein_coding	KNOWN	2	1	YES	Multiple epiphyseal dysplasia; Diastrophic dysplasia
SLC34A1	ENSG00000131183	5q35	protein_coding	KNOWN	8	1
SLC35B2	ENSG00000157593	6p12.1-p11.2	protein_coding	KNOWN	2	1
SLC35B3	ENSG00000124786	6p24.3	protein_coding	KNOWN	2	1
SLC35D2	ENSG00000130958	9q22.32	protein_coding	KNOWN	2	1
SLC9A1	ENSG00000090020	1p36.1-p35	protein_coding	KNOWN	2	1
SMARCA4	ENSG00000127616	19p13.2	protein_coding	KNOWN	20	1
SMOC1	ENSG00000198732	14q24.2	protein_coding	KNOWN	20	1
SMOC2	ENSG00000112562	6q27	protein_coding	KNOWN	20	1
SOX9	ENSG00000125398	17q24.3	protein_coding	KNOWN	26	1	YES	Campomelic dysplasia
SPARC	ENSG00000113140	5q31.3-q32	protein_coding	KNOWN	2	1
SPHK1	ENSG00000176170	17q25.2	protein_coding	KNOWN	20	1
SPINK5	ENSG00000133710	5q32	protein_coding	KNOWN	2	1
SPINT1	ENSG00000166145	15q15.1	protein_coding	KNOWN	20	1
SPOCK2	ENSG00000107742	10pter-q25.3	protein_coding	KNOWN	20	1
SPP1	ENSG00000118785	4q22.1	protein_coding	KNOWN	5	2	YES	Systemic lupus erythematosus; Rheumatoid arthritis; Osteoporosis
SRF	ENSG00000112658	6p21.1	protein_coding	KNOWN	2	1
ST3GAL1	ENSG00000008513	8q24.22	protein_coding	KNOWN	2	1
ST3GAL2	ENSG00000157350	16q22.1	protein_coding	KNOWN	2	1
ST3GAL3	ENSG00000126091	1p34.1	protein_coding	KNOWN	2	1
ST3GAL4	ENSG00000110080	11q24.2	protein_coding	KNOWN	2	1
ST3GAL6	ENSG00000064225	3q12.1	protein_coding	KNOWN	2	1
ST6GALNAC3	ENSG00000184005	1p31.1	protein_coding	KNOWN	14	1
ST6GALNAC6	ENSG00000160408	9q34.11	protein_coding	KNOWN	14	1
ST7L	ENSG00000007341	1p13.2	protein_coding	KNOWN	6	1
ST8SIA3	ENSG00000177511	18q21.31	protein_coding	KNOWN	14	1
ST8SIA6	ENSG00000148488	10p12.33	protein_coding	KNOWN	14	1
STAB2	ENSG00000136011	12q23.3	protein_coding	KNOWN	2	1
STARD13	ENSG00000133121	13q13.1	protein_coding	KNOWN	3	1
TBX5	ENSG00000089225	12q24.1	protein_coding	KNOWN	3	1
TBXA2R	ENSG00000006638	19p13.3	protein_coding	KNOWN	14	1
TEK	ENSG00000120156	9p21	protein_coding	KNOWN	28	1
TENC1 (TNS2)	ENSG00000111077	12q13.13	protein_coding	KNOWN	14	1
TFIP11	ENSG00000100109	22q12.1	protein_coding	KNOWN	6	1
TGFB1	ENSG00000105329	19q13.1	protein_coding	KNOWN	2	1	YES	Multiple epiphyseal dysplasia; Camurati-Engelmann disease; Scleroderma
TGFB2	ENSG00000092969	1q41	protein_coding	KNOWN	40	2	YES	Multiple epiphyseal dysplasia
TGFB3	ENSG00000119699	14q24	protein_coding	KNOWN	2	1
TGFBI	ENSG00000120708	5q31	protein_coding	KNOWN	20	1
TGFBR1	ENSG00000106799	9q22	protein_coding	KNOWN	14	1	YES	Multiple epiphyseal dysplasia
TGFBR2	ENSG00000163513	3p22	protein_coding	KNOWN	20	1
THBS1	ENSG00000137801	15q15	protein_coding	KNOWN	25	3
THBS2	ENSG00000186340	6q27	protein_coding	KNOWN	3	1
TIMP1	ENSG00000102265	Xp11.3-p11.23	protein_coding	KNOWN	2	1	YES	Systemic scleroderma
TIMP2	ENSG00000035862	17q25	protein_coding	KNOWN	2	1	YES	Systemic scleroderma
TLL1	ENSG00000038295	4q32-q33	protein_coding	KNOWN	2	1
TLL2	ENSG00000095587	10q23-q24	protein_coding	KNOWN	2	1
TMPRSS6	ENSG00000187045	22q12.3	protein_coding	KNOWN	2	1
TNC	ENSG00000041982	9q33	protein_coding	KNOWN	2	1
TNF	ENSG00000232810	6p21.3	protein_coding	KNOWN	20	1	YES	Chronic interstitial cystitis; Systemic lupus erythematosus; Mixed connective tissue disease; Synovitis; Rheumatoid arthritis; Relapsing polychondritis
TNFRSF11B	ENSG00000164761	8q24	protein_coding	KNOWN	20	1	YES	Paget's disease of bone
TNFRSF1A	ENSG00000067182	12p13.2	protein_coding	KNOWN	14	1
TNFSF12	ENSG00000239697	17p13	protein_coding	KNOWN	2	1
TNMD	ENSG00000000005	Xq21.33-q23	protein_coding	KNOWN	3	1
TNR	ENSG00000116147	1q24	protein_coding	KNOWN	14	1
TNXB	ENSG00000168477	6p21.3	protein_coding	KNOWN	40	3	YES	Autosomal recessive type IV Ehlers-Danlos syndrome
TP53	ENSG00000141510	17p13.1	protein_coding	KNOWN	3	1
TPSAB1	ENSG00000172236	16p13.3	protein_coding	KNOWN	2	1	YES	Rheumatoid arthritis
TRAPPC4	ENSG00000196655	11q23.3	protein_coding	KNOWN	2	1
TTR	ENSG00000118271	18q12.1	protein_coding	KNOWN	2	1
TWIST1	ENSG00000122691	7p21.2	protein_coding	KNOWN	2	1	YES	Craniosynostosis; Saethre-Chotzen syndrome
UST	ENSG00000111962	6q25.1	protein_coding	KNOWN	2	1
UTS2	ENSG00000049247	1p36	protein_coding	KNOWN	14	1
UTS2R	ENSG00000181408	17q25.3	protein_coding	KNOWN	14	1
VASH1	ENSG00000071246	14q24.3	protein_coding	KNOWN	3	1
VASH2	ENSG00000143494	1q32.3	protein_coding	KNOWN	26	1
VCAM1	ENSG00000162692	1p32-p31	protein_coding	KNOWN	2	1	YES	Chronic interstitial cystitis
VCAN	ENSG00000038427	5q14.3	protein_coding	KNOWN	4	2	YES	Spondyloepimetaphyseal dysplasia; Spondyloarthropathy
VEGFA	ENSG00000112715	6p12	protein_coding	KNOWN	34	1	YES	Systemic scleroderma; Rheumatoid arthritis
VEGFC	ENSG00000150630	4q34.3	protein_coding	KNOWN	20	1	YES	Rheumatoid arthritis
VHL	ENSG00000134086	3p25.3	protein_coding	KNOWN	24	2
VHLL	ENSG00000189030	1q22	protein_coding	KNOWN	2	1
VIT	ENSG00000205221	2p22.2	protein_coding	KNOWN	20	1
VTN	ENSG00000109072	17q11	protein_coding	KNOWN	20	1
VWA1	ENSG00000179403	1p36.33	protein_coding	KNOWN	26	1
VWF	ENSG00000110799	12p13.3	protein_coding	KNOWN	2	1	YES	Systemic scleroderma; Spondyloarthropathy
WLS	ENSG00000116729	1p31.3	protein_coding	KNOWN	3	1
WNT3	ENSG00000108379	17q21	protein_coding	KNOWN	6	1
WNT3A	ENSG00000154342	1q42	protein_coding	KNOWN	20	1
WNT5A	ENSG00000114251	3p21-p14	protein_coding	KNOWN	20	1
XBP1	ENSG00000100219	22q12.1	protein_coding	KNOWN	3	1
