# Supplementary material for: Semantic interrogation of a multi knowledge domain ontological model of tendinopathy identifies four strong candidate risk genes
Source: Sci Rep. 2016 Jan 25;6:19820. doi: 10.1038/srep19820 (PMC4726433; doi:10.1038/srep19820)
Supplement: Supplementary Table 2 [file srep19820-s2.xls]

## Sheet: Sheet1
HGNC SYMBOL	ENSEMBLE GENE ID	CHROMOSOMAL LOCATION	GENE TYPE	GENE STATUS	AVERAGE FOLD CHANGE IN TENDINOPATHY	ADJUSTED P-VALUE	NUMBER OF INDEPENDENT ONTOLOGY LINKS TO "TENDINITIS"	NUMBER OF UNIQUE ONTOLOGY LINKS TO "TENDINITIS"	IMPLICATED IN OTHER CONNECTIVE TISSUE DISEASES
ACLY	ENSG00000131473	17q21.2	protein_coding	KNOWN	1.57597	<0,005
ADAM12	ENSG00000148848	10q26	protein_coding	KNOWN	2.83318	<0,001
ADCY2	ENSG00000078295	5p15.3	protein_coding	KNOWN	-2.06821	<0,0005
APLN	ENSG00000171388	Xq25	protein_coding	KNOWN	-1.63552	<0,0001
ARHGAP24	ENSG00000138639	4q22.1	protein_coding	KNOWN	1.67184	<0,0005
ARHGEF39	ENSG00000137135	9p13.3	protein_coding	KNOWN	1.82618	<0,0005
ARPC5	ENSG00000162704	1q25.3	protein_coding	KNOWN	1.76844	<0,00001
ASAP1	ENSG00000153317	8q24.1-q24.2	protein_coding	KNOWN	1.72301	<0,02
BACE2	ENSG00000182240	21q22.3	protein_coding	KNOWN	1.84974	<0,0001
BASP1	ENSG00000176788	5p15.1	protein_coding	KNOWN	2.06215	<0,01
BMP1	ENSG00000168487	8p21.3	protein_coding	KNOWN	1.56642	<0,02	2	1
BNC2	ENSG00000173068	9p22.2	protein_coding	KNOWN	2.13102	<0,005
C1orf56	ENSG00000143443	1q21.3	protein_coding	KNOWN	1.71686	<0,005
CA12	ENSG00000074410	15q22	protein_coding	KNOWN	2.12686	<0,005
CALD1	ENSG00000122786	7q33	protein_coding	KNOWN	1.56181	<0,02
CASC15	ENSG00000272168	6p22.3	lincRNA	KNOWN	1.60708	<0,0001
CCNB1	ENSG00000134057	5q12	protein_coding	KNOWN	1.94189	<0,0005
CELSR1	ENSG00000075275	22q13.3	protein_coding	KNOWN	1.68994	<0,0001
CNKSR1	ENSG00000142675	1p36.11	protein_coding	KNOWN	-2.22102	<0,0001
CNPY4	ENSG00000166997	7q22.1	protein_coding	KNOWN	1.77135	<0,00001
COL11A2	ENSG00000204248	6p21.3	protein_coding	KNOWN	-1.84623	<0,0005	28	2	YES	Multiple epiphyseal dysplasia
COL18A1	ENSG00000182871	21q22.3	protein_coding	KNOWN	1.91572	<0,01	20	1
COL22A1	ENSG00000169436	8q24.3	protein_coding	KNOWN	-1.82273	<0,02	2	1
COL5A3	ENSG00000080573	19p13.2	protein_coding	KNOWN	2.17252	<0,0005	10	2
CPXM1	ENSG00000088882	20p13	protein_coding	KNOWN	2.7217	<0,0005
CSMD2	ENSG00000121904	1p34.3	protein_coding	KNOWN	1.71598	<0,0001
CTTNBP2NL	ENSG00000143079	1p13.2	protein_coding	KNOWN	1.56853	<0,02
DKK3	ENSG00000050165	11p15.2	protein_coding	KNOWN	1.81287	<0,005
ELN	ENSG00000049540	7q11.23	protein_coding	KNOWN	1.83961	<0,0001	20	2	YES	Systemic scleroderma; Rheumatoid arthritis
ENPP5	ENSG00000112796	6p21.1-p11.2	protein_coding	KNOWN	-1.91433	<0,001
ERBB4	ENSG00000178568	2q33.3-q34	protein_coding	KNOWN	-1.74305	<0,02
ETV6	ENSG00000139083	12p13	protein_coding	KNOWN	1.55877	<0,005
FAM60A	ENSG00000139146	12p11	protein_coding	KNOWN	1.83201	<0,0005
FJX1	ENSG00000179431	11p13	protein_coding	KNOWN	1.98017	<0,0001
FOXP1	ENSG00000114861	3p14.1	protein_coding	KNOWN	1.49564	<0,02
FRAS1	ENSG00000138759	4q21.21	protein_coding	KNOWN	-1.71012	<0,005
GAMT	ENSG00000130005	19p13.3	protein_coding	KNOWN	-1.62498	<0,01
GLIS3	ENSG00000107249	9p24.2	protein_coding	KNOWN	2.11003	<0,0005
GMDS	ENSG00000112699	6p25	protein_coding	KNOWN	2.06311	<0,0005
GNB4	ENSG00000114450	3q26.33	protein_coding	KNOWN	1.592	<0,0001
GPR161	ENSG00000143147	1q24.2	protein_coding	KNOWN	1.59554	<0,01
ITGA5	ENSG00000161638	12q11-q13	protein_coding	KNOWN	1.79069	<0,0001	2	1
ITGB3	ENSG00000259207	17q21.32	protein_coding	KNOWN	1.67885	<0,02	28	5	YES	Systemic lupus erythematosus
JSRP1	ENSG00000167476	19p13.3	protein_coding	KNOWN	-1.94775	<0,0001
KIF11	ENSG00000138160	10q24.1	protein_coding	KNOWN	1.67965	<0,0001
KLF7	ENSG00000118263	2q32	protein_coding	KNOWN	1.59365	<0,01
LDHD	ENSG00000166816	16q23.1	protein_coding	KNOWN	-1.72428	<0,00001
LEF1	ENSG00000138795	4q23-q25	protein_coding	KNOWN	2.56542	<0,0001
LOC100505498	Gene: 100505498	-	protein_coding	NOVEL	2.41307	<0,0005
LOC285095	Gene: 285095	2q37.3	protein_coding	NOVEL	-1.57241	<0,0005
LONRF2	ENSG00000170500	2q11.2	protein_coding	KNOWN	-1.9115	<0,001
LOX	ENSG00000113083	5q23.2	protein_coding	KNOWN	1.97479	<0,001	37	3	YES	Ehlers-Danlos syndrome
LOXL1	ENSG00000129038	15q22	protein_coding	KNOWN	2.34344	<0,0001	2	1
LRP1B	ENSG00000168702	2q21.2	protein_coding	KNOWN	-1.96734	<0,00001
LRRC1	ENSG00000137269	6p12.1	protein_coding	KNOWN	1.70224	<0,01
MAL	ENSG00000172005	2q11.1	protein_coding	KNOWN	-2.1026	<0,0001			YES	Rheumatoid arthritis
MAPRE3	ENSG00000084764	2p23.3-p23.1	protein_coding	KNOWN	-1.67024	<0,02
MAPT	ENSG00000186868	17q21.1	protein_coding	KNOWN	-1.71512	<0,005
MFAP3	ENSG00000037749	5q32-q33.2	protein_coding	KNOWN	1.60941	<0,0001	2	1
MFHAS1	ENSG00000147324	8p23.1	protein_coding	KNOWN	1.61528	<0,0005
MICAL2	ENSG00000133816	11p15.3	protein_coding	KNOWN	2.03074	<0,005
MMP14	ENSG00000157227	14q11.2	protein_coding	KNOWN	1.72124	<0,02	2	1
MYH14	ENSG00000105357	19q13.33	protein_coding	KNOWN	-1.66838	<0,02
MYLK4	ENSG00000145949	6p25.2	protein_coding	KNOWN	-1.92129	<0,02
MYOF	ENSG00000138119	10q24	protein_coding	KNOWN	1.79684	<0,005
MYOG	ENSG00000122180	1q31-q41	protein_coding	KNOWN	-1.66635	<0,0001
MYOZ3	ENSG00000164591	5q33.1	protein_coding	KNOWN	-2.00464	<0,001
NPHP4	ENSG00000131697	1p36	protein_coding	KNOWN	1.63184	<0,0001
PCNXL4	ENSG00000126773	14q23.1	protein_coding	KNOWN	1.50701	<0,0005
PDIA5	ENSG00000065485	3q21.1	protein_coding	KNOWN	1.97024	<0,0005
PLXNA2	ENSG00000076356	1q32.2	protein_coding	KNOWN	1.79379	<0,02
POGK	ENSG00000143157	1q24.1	protein_coding	KNOWN	1.64709	<0,0001
PPAT	ENSG00000128059	4q12	protein_coding	KNOWN	1.59997	<0,0001
PPFIBP1	ENSG00000110841	12p12.1	protein_coding	KNOWN	1.55767	<0,02
PRKAA2	ENSG00000162409	1p31	protein_coding	KNOWN	-1.97651	<0,01
RAP1GDS1	ENSG00000138698	4q23-q25	protein_coding	KNOWN	1.87588	<0,0001
RRM2	ENSG00000171848	2p25-p24	protein_coding	KNOWN	2.582	<0,0005
SCIN	ENSG00000006747	7p21.3	protein_coding	KNOWN	-1.84586	<0,01
SCRN1	ENSG00000136193	7p14.3-p14.1	protein_coding	KNOWN	1.86163	<0,0001
SGOL2	ENSG00000163535	2q33.1	protein_coding	KNOWN	1.67977	<0,0005
SH3PXD2B	ENSG00000174705	5q35.1	protein_coding	KNOWN	1.77994	<0,02
SLC14A1	ENSG00000141469	18q11-q12	protein_coding	KNOWN	-1.51295	<0,005
SLC39A11	ENSG00000133195	17q24.3-q25.1	protein_coding	KNOWN	1.70789	<0,0005
SLCO3A1	ENSG00000176463	15q26	protein_coding	KNOWN	1.72029	<0,00001
SORBS2	ENSG00000154556	4q35.1	protein_coding	KNOWN	2.0886	<0,00001
SPARC	ENSG00000113140	5q31.3-q32	protein_coding	KNOWN	1.55568	<0,005	2	1
SRGAP1	ENSG00000196935	12q14.2	protein_coding	KNOWN	1.72116	<0,005
SRGAP2C	ENSG00000171943	1p11.2	protein_coding	KNOWN	1.7492	<0,0001
TPM4	ENSG00000167460	19p13.1	protein_coding	KNOWN	1.58844	<0,0005
UGGT2	ENSG00000102595	13q32.1	protein_coding	KNOWN	1.53393	<0,0005
XXYLT1	ENSG00000173950	3q29	protein_coding	KNOWN	1.55583	<0,0001
ZC3HAV1	ENSG00000105939	7q34	protein_coding	KNOWN	1.63661	<0,005
